# Supplementary material for: Resilience and Positive Wellbeing Experienced by 5–12-Year-Old Children with Refugee Backgrounds in Australia: The Childhood Resilience Study
Source: Int J Environ Res Public Health. 2024 May 15;21(5):627. doi: 10.3390/ijerph21050627 (PMC11121680; doi:10.3390/ijerph21050627)
Supplement: Supplementary file 1 [file ijerph-21-00627-s001.zip]

Archive with 1 entries (1 files):
- ijerph-2973516-supplementary.pdf
